# Supplementary material for: An endophytic fungus isolated from finger millet (Eleusine coracana) produces anti-fungal natural products
Source: Front Microbiol. 2015 Oct 21;6:1157. doi: 10.3389/fmicb.2015.01157 (PMC4612689; doi:10.3389/fmicb.2015.01157)
Supplement: Supplemental Table S1 — 18S rDNA sequences and BLAST analysis of fungal endophytes isolated from finger millet in this study (corresponding to Table 1). [file Table1.XLSX]

## Sheet: Sheet1
Table S1. 18S rDNA sequences and BLAST analysis of fungal endophytes isolated from finger millet in this study
ID	Endophyte Source	Sequence Tag	Accession Number	Best BLAST Match	Percent Maximum Identity
WF1	root	ACNNNGACCTCTCGGCCAAGGTGATGTACTCGCTGGCCCTGTCAGTGTAGCGCGCGTGCGGCCCAG AACATCTAAGGGCATCACAGACCTGTTATTGCCGCGCACTTCCATCGGCTTGAGCCGATAGTCCCCCTAAGAAGCCAGCG GCCCGCAAATGCGGACCGGGCTATTTAAGGGCCGAGGTCTCGTTCGTTATCGCAATTAAGCAGACAAATCACTCCACCAA CTAAGAACGGCCATGCACCACCATCCAAAAGATCAAGAAAGAGCTCTCAATCTGTCAATCCTTATTTTGTCTGGACCTGG TGAGTTTCCCCGTGTTGAGTCAAATTAAGCCGCAGGCTCCACGCCTGGTGGTGCCCTTCCGTCAATTTCTTTAAGTTTCA GCCTTGCG…	KF957636	Aspergillus niger	1
WF3	root	CTNNGACGCCGTNNNGATTAATAGGGNNAGTCGGGGGCGTCAGTATTCAG CTGTCAGAGGTGAAATTCTTGGATTTGCTGAAGACTAACTACTGCGAAAGCATTCGCCAAGGATGTTTTCATTAATCAGGGAACGAAAGTTAGGGGATCGAAGACGATCAGATACCGTCGTAGTCTTAACCATAAACTATGCCGACTAGGGATCGGACGGGATTCTATAATGACCCGTTCGGCACCTTACGAGAAATCAAAGTTTTTGGGTTCTGGGGGGAGTATGGTCGCAAGGCTGAAACTTAAAGAAATTGACGGAAGGGCACCACAAGGCGTGGAGCCTGCGGCTTAATTTGACTCAACACGGGGAAACTCACCAGGTCCAGACAAAATAAGGATTGACAGATT…	KF957638	Penicillium griseofulvum	0.99
WF4	root	GANNGCCNTAATGATTAATAGGGACAGTCGGGGGCATCAGTATTCAATTGTCAGAGGTGAAATTCTTGGATTTATTGAAGACTAACTACTGCGAAAGCATTTGCCAAGGATGTTTTCATTAATCAGTGAACGAAAGTTAGGGGATCGAAGACGATCAGATACCGTCGTAGTCTTAACCGTAAACTATGCCGACTAGGGATCGGGCGATGTTCTTTTTCTGACTCGCTCGGCACCTTACGAGAAATCAAAGTTTTTGGGTTCTGGGGGGAGTATGGTCGCAAGGCTGAAACTTAAAGAAATTGACGGAAGGGCACCACCAGGCGTGGAGCCTGCGGCTTAATTTGACTCAACACGGGGAAACTCACCAGGTCCAGATGAAATAAGGATTGACAGATTGAG…	KF957639	Phoma sp.	0.99
WF6	root	GGACGCCGTATGATTAATAGGGATAGTCGGGGGCGTCAGTATTCAGCTGTCAGAGGTGAAATTCTTGGATTTGCTGAAGACTAACTACTGCGAAAGCATTCGCCAAGGATGTTTTCATTAATCAGGGAACGAAAGTTAGGGGATCGAAGACGATCAGATACCGTCGTAGTCTTAACCATAAACTATGCCGACTAGGGATCGGACGGGATTCTATAATGACCCGTTCGGCACCTTACGAGAAATCAAAGTTTTTGGGTTCTGGGGGGAGTATGGTCGCAAGGCTGAAACTTAAAGAAATTGACGGAAGGGCACCACAAGGCGTGGAGCCTGCGGCTTAATTTGACTCAACACGGGGAAACTCACCAGGTCCAGACAAAATAAGGATTGACAGATTGAGAG…	KF957641	Penicillium chrysogenum	0.99
WF7	root	AGGACCGCCGTANTGATTAATAGGGATAGTCGGGGGCGTCAGTATTCAGCTGTCAGAGGTGAAATTCTTGGATTTGCTGAAGACTAACTACTGCGAAAGCATTCGCCAAGGATGTTTTCATTAATCAGGGAACGAAAGTTAGGGGATCGAAGACGATCAGATACCGTCGTAGTCTTAACCATAAACTATGCCGACTAGGGATCGGACGGGATTCTATAATGACCCGTTCGGCACCTTACGAGAAATCAAAGTTTTTGGGTTCTGGGGGGAGTATGGTCGCAAGGCTGAAACTTAAAGAAATTGACGGAAGGGCACCACAAGGCGTGGAGCCTGCGGCTTAATTTGACTCAACACGGGGAAACTCACCAGGTCCAGACAAAATAAGGATTGACAGATTGA…	KF957642	Penicillium expansum	0.99
